# Supplementary material for: Outcome of limb lengthening as a treatment for shortening following successful replantation of traumatic leg amputation: experience with 21 patients
Source: Front Surg. 2025 Oct 3;12:1686865. doi: 10.3389/fsurg.2025.1686865 (PMC12531264; doi:10.3389/fsurg.2025.1686865)
Supplement: Supplementary file 1 [file Table1.xlsx]

## Sheet: Sheet1
			LEFS Scale							VAS
	Pre-op	End of Distraction	Consolidation 3 Mon	Consolidation 6 Mon	Final Follow-up			Pre-op	End of Distraction	Consolidation 3 Mon	Consolidation 6 Mon	Final Follow-up
1	47	21	39	57	65		1	8	9	4	4	2
2	39	25	64	50	78		2	5	7	5	3	2
3	24	14	44	53	78		3	3	7	4	4	3
4	35	23	71	69	74		4	6	9	4	4	4
5	34	17	24	57	70		5	3	7	6	3	2
6	41	16	58	66	80		6	5	9	4	4	1
7	45	18	60	73	75		7	6	6	4	4	3
8	28	22	28	57	80		8	7	7	5	3	1
9	41	23	49	54	78		9	5	9	4	3	2
10	32	23	19	51	80		10	7	10	7	5	4
11	50	21	62	58	78		11	6	9	4	2	1
12	24	25	39	73	67		12	5	7	6	2	2
13	33	12	57	65	78		13	6	8	6	6	4
14	43	19	55	38	57		14	5	9	4	3	2
15	33	23	63	57	78		15	6	9	4	2	1
16	43	15	66	74	78		16	7	10	5	5	3
17	29	14	55	76	78		17	4	6	6	4	2
18	40	21	19	80	80		18	5	8	3	2	2
19	43	19	74	57	78		19	7	10	5	5	5
20	34	19	55	79	80		20	6	8	7	4	1
21	57	20	23	54	67		21	4	7	6	4	2
Mean	37.8571	19.5238	48.7619	61.8095	75.0952		Mean	5.52381	8.14286	4.90476	3.61905	2.33333
Std	8.46337	3.74992	17.504	11.0888	6.26023		Std	1.32737	1.27615	1.13599	1.11697	1.1547
			SF-36 PCS							SF-36 MCS
	Pre-op	End of Distraction	Consolidation 3 Mon	Consolidation 6 Mon	Final Follow-up			Pre-op	End of Distraction	Consolidation 3 Mon	Consolidation 6 Mon	Final Follow-up
1	49	24	43	47	60		1	21	25	45	40	60
2	37	23	43	41	53		2	39	18	36	54	54
3	37	21	43	50	54		3	25	28	38	47	65
4	25	21	47	48	50		4	28	18	45	38	60
5	44	27	52	60	57		5	20	21	39	48	56
6	36	32	46	55	54		6	31	19	38	47	54
7	34	32	38	53	52		7	18	39	40	45	66
8	17	31	42	47	51		8	45	26	59	53	64
9	25	24	50	48	61		9	26	27	46	45	59
10	18	16	41	50	48		10	16	28	30	46	60
11	47	22	52	50	58		11	26	15	44	59	57
12	27	14	23	43	46		12	18	17	47	33	61
13	27	20	29	45	58		13	32	26	39	46	61
14	47	15	48	52	53		14	39	20	54	47	63
15	38	20	45	58	55		15	39	34	47	59	64
16	32	27	42	42	53		16	32	20	35	57	60
17	33	25	33	50	49		17	54	20	45	50	44
18	36	23	30	42	51		18	39	18	58	53	54
19	40	29	55	44	51		19	40	26	40	43	59
20	50	24	33	45	49		20	14	29	43	50	51
21	33	24	37	47	59		21	34	20	32	40	61
Mean	34.8571	23.5238	41.5238	48.4286	53.4286		Mean	30.2857	23.5238	42.8571	47.619	58.7143
Std	9.46724	5.08546	8.35236	5.14365	4.15417		Std	10.56	6.06316	7.61108	6.78584	5.20714
